# Supplementary material for: Nucleoporin TPR promotes tRNA nuclear export and protein synthesis in lung cancer cells
Source: PLoS Genet. 2021 Nov 18;17(11):e1009899. doi: 10.1371/journal.pgen.1009899 (PMC8639082; doi:10.1371/journal.pgen.1009899)
Supplement: S1 Data — (XLSX) [file pgen.1009899.s013.xlsx]

## Sheet: Fig1A
tT(AGU)C
Trial	wt (M)	Δmlp1 (M)	Δmlp1,mlp2 (M)	noTAP
1	8.45155	5.24377	5.08806	3.80645
2	8.99148	10.4696	4.30665	4.04651
3	9.01363	7.41614	4.67859	4.67463
Average	8.81889	7.70984	4.6911	4.17587
SD	0.318315	2.62527	0.390854	0.448313
F test		0.0289772	0.797543
P value		0.507829	0.00014347
notes on P		vs wt(M)	vs wt(M)
tS(CGA)C
Trial	wt (M)	Δmlp1 (M)	Δmlp1,mlp2 (M)	noTAP
1	8.56652	6.01161	3.33752	3.68901
2	9.79444	12.8611	5.43566	4.68123
3	10.9855	9.47512	4.86165	3.52781
Average	9.78216	9.44929	4.54494	3.96602
SD	1.20954	3.42485	1.08433	0.624614
F test		0.22179	0.891155
P value		0.881573	0.00504346
notes on P		vs wt(M)	vs wt(M)
tT(UGU)G1
Trial	wt (M)	Δmlp1 (M)	Δmlp1,mlp2 (M)	noTAP
1	6.46672	6.5314	4.41245	5.32014
2	8.00562	7.2578	4.78143	2.98048
3	8.62929	3.82968	4.30229	2.47617
Average	7.70055	5.87296	4.49872	3.59226
SD	1.1131	1.80642	0.25095	1.51748
F test		0.550397	0.0967406
P value		0.21001	0.00827772
notes on P		vs wt(M)	vs wt(M)
tL(CAA)N
Trial	wt (M)	Δmlp1 (M)	Δmlp1,mlp2 (M)	noTAP
1	4.84065	1.91574	2.61635	1.4735
2	5.24251	1.82827	2.09048	1.31916
3	4.14424	2.31111	2.35746	1.71363
Average	4.74247	2.01837	2.35476	1.5021
SD	0.555681	0.257261	0.262947	0.198783
F test		0.353011	0.365901
P value		0.00152666	0.00254319
notes on P		vs wt(M)	vs wt(M)
tW(CCA)G2
Trial	wt (M)	Δmlp1 (M)	Δmlp1,mlp2 (M)	noTAP
1	7.2785	3.27472	4.07683	2.8059
2	8.34358	2.36652	2.856	2.84435
3	10.1848	3.05373	2.90366	1.19493
Average	8.6023	2.89832	3.27883	2.28173
SD	1.47034	0.473624	0.691501	0.941392
F test		0.188013	0.362242
P value		0.0030687	0.00475779
notes on P		vs wt(M)	vs wt(M)

## Sheet: Fig1B
Strain		MC199			Strain		MRG7425				Strain		MC200			Strain		MRG7426
tS(CGA)C		wt			tS(CGA)C		Δmlp1/2				tT(UGU)G1		wt			tT(UGU)G1		Δmlp1/2
	Raw number of localization					Raw number of localization						Raw number of localization					Raw number of localization
	colocalized	apart				colocalized	apart					colocalized	apart				colocalized	apart
Trial 1	32	20			Trial 1	20	22				Trial 1	30	17			Trial 1	20	17
Trial 2	33	13			Trial 2	27	22				Trial 2	33	20			Trial 2	24	19
Trial 3	28	18	total cells		Trial 3	29	23	total cells			Trial 3	38	16	total cells		Trial 3	37	36	total cells
Sum	93	51	144		Sum	76	67	143			Sum	101	53	154		Sum	81	72	153
Percentage	64.5833	35.4167			Percentage	53.1469	46.8531				Percentage	65.5844	34.4156			Percentage	52.9412	47.0588
SEoP	3.9855				SEoP	4.17292					SEoP	3.8284				SEoP	4.03526
Determining whether differences between the conditions are significant by X2 test											Determining whether differences between the conditions are significant by X2 test
				Comparing conditions 1 and 2											Comparing conditions 1 and 2
				93	76	169									101	81	182
				51	67	118									53	72	125
				144	143	287									154	153	307
				84.7944	84.2056										91.2964	90.7036
				59.2056	58.7944										62.7036	62.2964
				0.794055	0.799608	chi statistic	df								1.03136	1.0381	chi statistic	df
				1.13725	1.1452	3.87611	1								1.50166	1.51148	5.0826	1
						p value	N										p value	N
						0.0489778	287										0.0241671	307

## Sheet: Fig1C
RT-qPCR quantification by standard curve	trial	tS(CGA)/ACT1		tL(CAA)/ACT1		tW(CCA)/ACT1		ACT1_in/ACT1
wt (M)	1	0.568907		0.0673621		0.0727692		47.7952
	2	0.502176		0.0875492		0.0980748		31.508
	3	0.584847		0.0806741		0.102216		38.2019
	average	0.551976		0.0785285		0.09102		39.1684
	SD	0.043859		0.0102632		0.0159406		8.1865
	normalized average	1		1		1		1
	normalized SD	0.0794581		0.130694		0.175133		0.209008
Δmlp1,2 (M)	1	0.482124		0.0768425		0.0927341		39.6816
	2	0.511016		0.0770991		0.0923226		19.8186
	3	0.54692		0.0696948		0.10078		50.0165
	average	0.513353		0.0745455		0.0952788		36.5056
	SD	0.0324613		0.00420273		0.00476837		15.3474
	normalized average	0.930027		0.94928		1.04679		0.932017
	normalized SD	0.0588093		0.0535185		0.0523882		0.391832

## Sheet: Fig2C
cell #	MS2-GFP nuc/cyt ratio	wt		Δlos1		Δnup60		Δmlp1		Δmlp1,2
1		1.04955		1.638		0.947012		1.67973		1.07282
2		1.01811		1.78198		1.12771		1.07441		1.05899
3		1.31143		1.64118		1.01396		1.68077		1.09124
4		1.17339		1.37226		1.52793		1.15508		1.20305
5		1.43743		1.25931		1.11638		1.09005		1.19319
6		1.16445		1.37412		1.45968		1.28566		1.32597
7		1.21423		1.27528		1.10214		1.19613		1.21417
8		1.04147		1.53131		1.07505		1.38142		1.15934
9		0.833473		1.40528		1.39599		1.06385		1.15434
10		0.979965		1.31372		1.81528		1.01904		1.01118
11		1.17647		1.22474		1.28847		1.1743		1.3161
12		1.29401		1.46678		1.0056		0.992749		1.36176
13		1.24075		1.16176		1.01809		1.27121		1.12194
14		1.16435		1.20144		1.1428		1.01716		1.24556
15		1.15382		1.27828		1.21365		1.29352		1.28651
16		1.36861		1.21563		1.2989		1.0414		1.15848
17		1.05989		1.27891		0.972477		1.08839		0.982457
18		0.961926		1.34435		1.41987		1.50069		1.23254
19		1.09527		1.27982		1.03649		1.48563		1.19532
20		1.23021		1.35076		1.51558		1.0874		1.33574
21		1.16517		1.46405		1.35455		1.25621		1.23887
22		1.0786		1.81872		1.19681		1.14433		1.27913
23		0.997764		0.99644		1.2751		1.08075		1.22498
24		1.02779		1.37067		1.29485		1.73874		1.16208
25		1.12959		1.4377		1.06413		1.64583		1.15286
26		0.96048		1.4287		1.17026		1.50838		1.16851
27		0.905866		1.18082		1.11858		1.10629		1.25703
28		1.2096		1.39706		1.21543		1.13106		1.5707
29		1.40623		1.80638		1.62555		1.63468		1.66045
30		1.17665		1.52479		1.02367		1.19007		1.18708
31		0.990261		1.2592		1.04856		1.39045		1.07219
32		1.10248		1.64108		1.32911		1.44186		1.06922
33		1.01274		1.89481		1.22696		1.34014		1.30411
34		1.01768		1.12224		1.2512		1.09613		1.19146
35		1.0786		1.32841		1.20595		1.08149		1.52383
36		1.15571		1.26858		0.890721		1.25171		1.25617
37		1.02576		1.25595		1.30313		1.21817		1.22936
38		1.3626		1.29877		1.22153		1.28117		1.16075
39		0.97493		1.38341		1.0624		1.07222		1.32779
40		0.942986		1.50945		1.27745		1.22418		1.17068
41		1.04423		1.68892		1.1157		1.0975		1.07755
42		1.29591		1.61478		1.2558		1.08859		1.20752
43		1.07589		1.32528		1.23394		1.24254		1.06473
44		1.33636		1.10876		1.15806		1.39462		1.11957
45		1.23492		1.69834		1.37067		1.60114		1.2092
46		0.991141		1.80964		1.1314		1.30048		1.2485
47		1.1065		1.62661		1.04707		1.27443		1.28618
48		1.04973		1.79953		1.18461		1.2324		1.51117
49		1.09912		1.68822		1.40516		1.06634		1.06552
50		0.982861		1.43315		1.3279		1.01293		0.974358
51		0.974233		1.74206		0.978173		1.0218		1.37714
52		0.906252		1.29677		1.09559		1.21704		1.09613
53		1.09614		1.44141		1.08875		1.29903		1.07839
54		1.08107		1.36671		0.927264		1.16712		1.40944
55		0.98155		1.30901		1.06633		1.17436		1.28372
56		1.17319		1.40903		0.996981		1.23922		1.32674
57		1.2226		1.12405		1.20771		1.17662		1.19897
58		1.06747		1.46202		1.05523		1.80746		1.1898
59		1.13969		1.91612		1.26509		1.49796		1.08884
60		1.00573		1.06919		1.25089		1.1126		1.13391
61		0.972982		1.17128		1.49736		1.34439		0.966264
62		1.09759		1.903		1.40878		1.08283		1.24555
63		1.15459		1.56581		1.05198		0.937825		1.12351
64		1.09663		1.52954		1.11641		1.32264		1.08915
65		1.13507		1.66862		1.1484		1.13923		1.11792
66		1.1248		2.01289		1.2134		1.14184		1.14614
67		1.22331		1.66573		1.15217		1.06822		1.51824
68		1.08094		1.7994		1.04995		1.18327		1.4147
69		1.03893		1.94489		1.13825		1.62626		1.11157
70		1.39468		1.95838		1.40788		1.07958		1.087
71		1.22514		1.81286		1.20886		1.33772		1.25534
72		1.2253		1.80824		1.14395		1.19111		1.38012
73		1.01418		1.37108		1.28784		1.2677		1.18916
74		1.1656		1.57		0.965811		1.17245		1.10202
75		1.0833		1.31256		1.12309		1.30611		1.31295
76		0.983457		1.33041		1.17307		1.24219		1.1585
77		1.0582		1.27591		1.10766		1.80758		1.13057
78		1.37216		1.59023		1.07056		1.21431		1.21283
79		1.18215		1.03965		1.15267		1.41299		1.25041
80		1.02361		1.20133		1.04319		1.44901		1.10428
81		1.09495		1.54304		1.22009		1.30481		1.00781
82		0.953518		1.10968		1.4		1.53072		1.42296
83		1.18433		1.27034		1.67409		1.16857		1.14391
84		0.930768		1.49581		1.27375		1.13122		1.22847
85		1.01406		1.45445		1.14886		1.11971		1.21678
86		1.0411		1.29045		1.0672		1.00278		1.37638
87		0.975599		1.7		1.19651		1.21817		1.27756
88		1.07777		1.59013		1.3464		1.2831		1.27336
89		0.974881		1.36597		1.01958		1.40512		1.17165
90		1.03248		1.77235		1.23093		1.38478		1.33344
91		1.03406		1.05879		1.20327		1.12771		1.28963
92		1.05617		1.20649		1.47161		1.3325		1.21058
93		1.13586		1.37239		1.29764		1.29115		1.32325
94		1.27754		1.84805		1.1693		1.64468		1.25463
95		1.0421		1.53724		1.33637		1.10349		1.22045
96		1.46246		2.02741		1.13587		1.17894		1.50817
97		1.41997		1.62057		1.26297		1.41927		1.26758
98		1.22084		1.1277		1.50161		1.16282		1.25069
99		1.13008		1.07465		1.1889		1.10132		1.27559
100		1.25539		1.21339		0.978768		1.11441		1.46059
101		0.992787		1.15782		1.06042		1.08626		1.03828
102		1.09536		1.48079		1.19292		0.981392		1.64531
103		1.07983		1.77347		1.02438		1.4838		1.21983
104		1.58013		1.14129		1.34867		1.33944		1.14416
105		1.16961		1.58979		1.28883		1.06754		1.24173
106		1.15632		1.22457		1.47075		1.29976		1.37929
107		1.04775		1.20028		1.13368		1.16693		1.44031
108		1.3141		1.24888		1.15731		1.76871		1.12644
109		1.11162		1.48465		1.20575		1.1187		1.05133
110		0.975209		1.69168		1.32519		1.21248		1.55115
111		1.01853		1.63874		1.55246		1.10564		1.27661
112		1.25961		1.82744		1.26144		1.31718		1.00914
113		1.08477		2.26656		1.1519		1.16922		1.14299
114		1.10706		1.97884		1.08622		1.27027		1.35144
115		0.953112		1.57987		1.30182		1.28626		1.41139
116		1.46299		1.89473		1.23246		1.37766		1.48229
117		1.31748		1.53448		1.1725		1.09889		1.52622
118		1.14832		1.52294		1.12536		1.27112		1.17934
119		1.32665		1.36004		1.34063		1.15974		1.20945
120		1.06269		1.35445		1.32101		1.15787		1.40417
121		1.0269		1.56097		1.16485		1.04923		1.36633
122		1.13634		1.13551		1.2485		1.33082		1.25305
123		1.2457		1.3272		1.22978		1.13141		1.18338
124		1.64003		1.841		1.0562		1.11234		1.08173
125		1.14065		1.90612		1.27482		1.21051		1.28651
126		1.12875		1.55674		1.19574		1.22755		1.03204
127		1.33495		1.46743		0.924454		1.41016		1.7222
128		1.29837		1.20751		1.08556		1.19206		1.45985
129		1.17245		1.38259		1.15055		1.40628		1.1341
130		1.21686		1.82172		1.33919		1.01409		1.81529
131		1.21845		1.80755		1.06274		1.1226		0.968111
132		1.27097		1.58927		1.11082		1.01186		1.15938
133		1.24941		1.89509		0.986221		1.4494		1.58359
134		1.06091		1.74921		1.07089		1.38237		1.56662
135		0.991756		1.15648		1.28211		1.5		1.63811
136		1.11296		1.08826		1.11459		1.41574		1.24418
137		1.23109		1.5357		1.39121		1.35368		1.18226
138		1.28957		1.33103		1.25368		1.03204		1.06839
139		1.44515		1.15444		1.07167		1.28254		1.43353
140		1.07018		1.47028		1.05945		1.24421		1.55624
141		1.17089		1.30119		1.14625		1.37503		0.944658
142		1.30196		1.13897		1.20314		1.20444		1.46824
143		1.06056		1.67435		1.02203		1.13465		1.13494
144		1.28666		1.56598		1.39376		1.08281		1.32373
145		1.32144		1.30784		1.36987		1.03975		1.40789
146		1.04391		1.84081		1.26676		1.37105		1.07845
147		1.11115		1.91383		1.08277		1.17129		1.54143
148		1.13853		1.30141		1.29815		1.09775		1.52016
149		1.10175		1.37677		1.01612		1.46337		1.00829
150		1.15303		1.21155		1.03302		1.36329		1.1689
151		1.02776		1.48307		1.19187		1.17192		1.26329
152		1.06523		1.34511		1.02877		1.02411		1.50506
153		1.23166		1.27105		1.16346		1.1163		1.11588
154		1.29713		1.36619		1.27769		1.38523		1.27149
155		1.0682		1.47807		1.12381		1.35303		1.00403
156		1.13185		1.40301		1.0546		1.1305		1.25433
157		1.10501				1.37371		1.25401		1.36474
158		1.31759				1.20652		1.22703		1.05574
159		0.997692				1.142		1.19084		0.950618
160						1.14857		1.07097		1.15289
161						1.14866		1.07621		1.21515
162						1.07056		1.11261		1.24757
163						1.22004		1.13013		1.13885
164						1.23094		1.36696		1.33179
165						1.24689		1.32272		1.29957
166						1.18802		1.05621
167						1.23537		1.10512
168						1.10149		0.996588
169						1.19165		1.59568
170						1.27445		1.57558
171						1.12852		1.10967
172						1.16611		1.23526
173						1.48209		1.13902
174						1.16589		1.19649
175						1.38901		1.38207
176						1.68778		1.65209
177						1.05614		1.04756
178						1.12771		1.23669
179						1.10828		1.35998
180						1.11324		1.09845
181						1.16952		1.21574
182						1.25399		1.08869
183						1.04066		0.999429
184						1.20721		1.22584
185						1.10211		1.33267
186						1.31054		1.09338
187						0.977481		1.51077
188						1.71605		1.32076
189						1.16275		1.24914
190						1.16237		1.29484
191								1.03366
192								1.09746
193								1.19045
194								1.4513
195								1.31623
196								1.21417
197								1.21979
198								1.29002
199								1.2802
200								1.50034
201								1.19567
202								1.06788
203								1.48269
204								1.18328
205								1.08069
206								1.3438
207								1.43604
208								1.15395
209								1.32841
210								1.67704
211								1.21882
212								1.2036
213								1.48356
214								1.16724
215								1.25506
216								1.55807
217								1.34864
218								1.20786
219								0.966936
220								1.42053
221								1.5765
222								1.19983
223								1.20666
224								1.4347
225								1.18182
226								1.21431
227								1.07371
228								1.36593
229								1.40532
sum		159		156		190		229		165
P value				5.13453e-34		8.8311e-05		6.26284e-12		8.03884e-10

## Sheet: Fig3B
	201730_s_at			201731_s_at
	N-norm	T-norm		N-norm	T-norm
GSE19188	1.06824	1.60379		0.858987	1.45791
Hou (adeno)	1.21878	1.37502		1.02443	1.35375
	0.889981	1.34168		1.08941	1.05924
	0.909336	1.17643		0.813632	0.997944
	0.891308	0.948276		1	0.92612
	0.815428	1.80547		1.04091	0.998806
	0.755884	1.23036		0.947109	1.00939
	0.917538	1.68532		1.10998	1.15532
	0.961057	1.34162		1.12037	1.04508
	0.89491	1.15575		0.950056	0.901493
	1.13511	3.10965		1.04171	1.83109
	0.990112	1.55645		1.01304	0.729066
	0.697284	1.63202		0.962969	1.37782
	0.835141	1.29092		1.18099	1.0268
	1.4689	0.957927		1.03848	0.924968
	1.04371	0.967814		1.1258	1.01627
	1.0377	0.880154		0.847679	1.05016
	1.1976	1.65024		0.904719	1.29375
	1.16098	1.13577		0.887891	0.912655
	1.18342	0.984317		0.921989	0.894367
	1.22411	1.57614		0.888177	1.45963
	1.23112	1.03858		0.975273	0.791025
	0.533412	1.46603		1.01057	1.05496
	0.89625	1.02551		1.03773	1.16817
	1.18481	0.963857		0.900289	0.635472
	0.844286	1.94016		1.1072	1.4649
	0.874237	1.39308		0.845078	1.43679
	1.1272	0.745423		0.853179	1.05912
	0.668275	1.38064		1.04141	0.987465
	0.964965	1.05852		1.04091	1.34273
	1.32984	1.26511		0.919469	1.26361
	0.959851	0.799154		0.996801	1.00759
	0.980917	0.721723		0.960723	0.982609
	1.14176	1.70526		0.895359	1.41536
	0.967307	2.2451		0.839941	1.1944
	1.05704	2.46261		1.01228	1.36005
	1.1243	2.47289		0.926751	1.59202
	1.05332	1.19403		1.12779	1.1571
	1.11742	1.09071		0.94218	0.999267
	1	1.11758		1.11115	1.14435
	1.25532	1.19427		1.04024	1.08515
	1.16892	1.36037		1.09332	1.1912
	0.602095	0.740791		0.957172	0.963086
	0.848944	1.31611		1.07588	1.16924
	0.942136	1.29611		0.870397	0.969312
	0.754716			1.21224
	1.24808			0.931209
	1.56244			0.995923
	1.53798			0.913612
	1.01372			0.956947
	0.824596			0.857801
	1.13187			1.06429
	1.06836			1.14462
	1.21267			1.10622
	0.785236			1.02788
	0.722428			1.14248
	1.08849			0.675378
	0.904621			1.12472
	1.00997			1.23667
	1.08599			1.04455
	1.04233			0.948578
	0.665771			1.02398
	0.73984			0.809268
	0.935072			1.1143
	0.891413			0.978726
GSE31210	1.0676	1.19465		1.13452	0.981638
Okayama	0.917752	1.44169		1.08587	1.31814
	1.23845	1.18037		0.91029	1.06032
	0.982548	0.990156		0.883933	1.10061
	1.17212	0.70489		1.00607	0.685298
	0.892702	1.23538		0.739868	1.29338
	1.27356	1.13447		1.03638	1.1194
	1.12604	1.10551		0.972298	1.15566
	1.28734	1.18355		0.998707	0.886289
	1.39019	0.963252		0.874299	1.24971
	0.92855	1.06257		1.07254	0.884126
	0.953585	1.2601		0.954139	1.30786
	0.882123	0.866662		0.953089	1.26857
	0.936596	0.872687		1.00129	1.08779
	1.01745	1.20685		1.06091	1.14271
	0.910602	1.49903		0.97843	0.911505
	0.899632	1.56729		1.51542	1.44577
	0.963874	1.34645		1.30987	1.46784
	1.22142	1.14539		1.41283	1.14323
	1.08509	0.99131		0.933478	1.7296
		0.991245			1.14794
		1.13048			1.05942
		1.03688			0.702625
		1.92184			1.734
		0.898679			1.00282
		0.952492			1.13668
		0.741491			1.56182
		1.31499			1.05428
		0.994641			1.13745
		1.20338			0.932893
		0.831414			1.43269
		0.703986			0.818772
		1.00104			1.2057
		0.747782			1.21682
		0.983044			1.01719
		1.31697			1.75665
		0.929872			1.8537
		1.4947			0.95291
		1.06898			1.45014
		1.03482			1.22289
		0.957812			0.913637
		1.4516			1.56076
		1.91069			2.23445
		0.78269			1.16643
		0.876521			0.700431
		1.41947			0.899542
		1.04369			1.23781
		1.13645			1.11485
		1.01041			1.29521
		1.13101			1.19638
		1.03357			1.0821
		1.03566			1.2574
		1.81912			1.06228
		1.21571			1.13742
		1.15519			1.0757
		0.963159			1.22993
		1.2318			1.17546
		0.948365			0.955761
		1.06016			1.45663
		1.52102			1.54526
		1.28336			1.34452
		1.18333			1.35478
		1.04862			1.01022
		1.23859			1.35761
		1.2318			1.12259
		1.14707			1.17209
		0.833522			1.18145
		0.89715			1.05722
		0.925591			1.25099
		1.09396			0.893325
		1.27932			1.18134
		1.14405			1.13438
		1.00588			1.09674
		1.03391			0.846836
		1.13186			1.2365
		0.963568			1.47492
		1.16139			1.10829
		1.045			1.70779
		1.45971			1.04568
		0.976202			1.02721
		0.93522			0.928444
		1.07719			1.56343
		0.884604			1.06023
		1.20565			0.971336
		1.36121			1.17164
		0.8122			0.906477
		1.23113			1.23979
		0.974488			1.20353
		1.28719			1.33646
		0.833709			0.858593
		1.07772			1.17973
		1.16653			0.871965
		0.828654			1.08714
		1.7577			1.43416
		0.964788			0.99016
		1.13679			1.37753
		1.74928			1.40616
		1.76923			1.39639
		0.869505			0.883606
		1.06068			0.992396
		0.909176			1.07314
		1.35986			1.53866
		1.79149			1.79866
		0.822389			1.14552
		1.11816			1.30504
		1.43374			1.1344
		0.951844			1.48467
		1.17341			1.1775
		1.35684			1.20317
		1.00218			1.18686
		1.31643			1.21976
		0.958811			1.5219
		1.29783			1.43432
		1.54017			1.46743
		0.919246			0.955554
		0.98049			0.763562
		1.08833			1.34507
		1.18597			1.38867
		1.33534			1.58174
		1.39764			1.6058
		0.885335			1.13989
		0.870481			0.959361
		1.33155			1.09135
		1.0416			1.52692
		1.71722			1.10268
		0.954703			1.43189
		1.3588			1.20646
		1.2745			1.06289
		0.978589			0.961059
		1.37843			1.48926
		0.819063			1.24104
		0.811201			0.625007
		1.5025			1.39684
		1.26566			1.52617
		1.22736			1.22632
		1.22275			1.04597
		1.10815			1.23619
		1.25529			1.66124
		1.04371			1.31097
		1.19126			1.11127
		0.861161			1.03896
		1.30947			0.88821
		1.10367			0.690852
		1.11983			1.57604
		1.35104			1.44177
		0.856494			1.04296
		1.27955			0.915181
		0.947764			1.02239
		0.854673			0.997645
		1.07686			0.879766
		1.21385			1.13712
		0.764715			1.01528
		0.926267			1.11318
		0.927922			0.964856
		0.966008			1.15432
		0.884301			0.87041
		0.991521			0.73513
		1.05488			1.25685
		1.97429			1.36987
		0.873401			1.12583
		1.48664			1.2713
		1.22303			1.16532
		1.10379			1.43298
		3.04533			1.78909
		1.37961			1.09438
		0.971713			1.25781
		1.24451			0.971831
		0.723563			1.31174
		2.20192			1.45708
		1.21637			1.33465
		1.15688			1.18446
		0.86315			1.05851
		1.3667			1.15965
		1.68488			1.60721
		0.72972			0.884137
		0.908907			1.00781
		1.09433			1.6345
		0.978006			1.05196
		0.91672			0.99642
		1.07701			1.28428
		0.931132			1.08188
		0.987692			1.15493
		0.999294			1.04361
		1.11804			1.09164
		0.886875			0.846137
		0.830611			1.04922
		1.38931			1.33705
		1.20386			1.09717
		1.01882			1.17497
		1.27259			1.73474
		1.22354			1.09574
		0.944352			0.952052
		1.23453			1.45143
		1.23958			1.02746
		1.01339			0.91248
		1.00168			1.09951
		1.35391			1.71021
		1.15549			0.93434
		1.35925			1.25504
		1.12406			0.822879
		0.96644			1.24819
		1.49233			1.48363
		1.18261			1.22449
		1.10398			0.969591
		0.985151			1.0952
		1.42574			1.26126
		1.07991			1.64053
		0.919388			1.04089
		1.08142			1.21343
		1.15614			1.32828
		1.0147			0.903128
		1.50072			1.17924
		1.30868			1.27292
		0.780142			1.03297
		1.22571			1.3424
		1.19942			1.44019
		1.03346			1.24838
		1.02614			1.64632
		1.06167			1.11434
		1.02098			1.09352
		1.24953			0.976368
		1.05813			0.906274
		1.30771			1.06807
		1.1968			0.891948
		1.19156			1.36469
		0.889819			0.903949
GSE10072	1.0417	0.971343		1.00244	1.01174
Landi	1.01909	0.994416		1.00646	0.99685
	1.04175	0.956396		1.00489	0.976413
	0.962859	1.01058		0.974347	1.02591
	1.0114	0.975028		0.99181	0.944256
	1.02648	1.03696		0.965403	1.02233
	1.00289	0.977553		0.990882	1.01208
	0.986455	1.0636		1.02035	0.986351
	1.03817	0.93961		1.01272	1.01193
	0.876533	1.07909		1.02068	1.03726
	0.974425	1.01177		1.01966	1.02799
	0.81226	1.11798		0.999605	1.07231
	0.985138	0.989646		0.99611	1.03185
	1.04172	0.977057		1.01271	0.974528
	0.825764	0.982025		1.01048	1.00651
	0.988167	1.02111		1.00055	0.999811
	0.970238	1.04536		1.01381	1.00199
	0.971862	1.05523		1	0.978776
	0.932868	0.996324		0.998389	0.96397
	0.908089	1.02521		0.993756	1.00556
	0.944378	0.980916		1.00547	1.00338
	1.00065	1.026		0.994081	1.02199
	0.997115	1.07418		1.0079	1.02124
	1.11217	1.01973		0.985329	1.04318
	1.00804	1.06633		0.98399	1.03191
	1.02977	0.887194		1.01731	1.00485
	0.993637	1.11166		1.01093	0.973221
	1.06026	1.00563		0.989207	1.00986
	1.05802	1.0699		1.01156	1.00805
	0.979754	1.07231		0.982745	1.02636
	0.98469	0.983183		0.985321	0.969557
	1.05017	0.915188		0.987989	1.01
	0.986775	0.829106		1.01233	0.990936
	1.05545	0.997486		0.996735	1.05258
	1.0763	1.0403		0.993035	1.05671
	0.949047	1.052		1.00073	1.01298
	0.963575	1.00077		1.00175	0.954201
	0.935372	1.05158		1.02702	1.08045
	1.0319	1.01967		0.960645	0.986258
	1.09292	1.03928		0.98686	1.00835
	1.12058	0.997714		0.97387	1.04433
	1.07541	0.983739		0.988037	1.01231
	1.01596	0.945865		0.991177	1.02369
	1	0.997996		1.0079	0.98323
	0.993258	1.05074		0.991439	1.00172
	1.02956	0.99959		0.984132	1.06208
	0.933746	0.9668		1.02415	1.01623
	1.02295	1.00785		1.01012	1.09487
	0.967892	1.0826		1.00665	1.01831
		1.00502			1.04819
		1.06013			1.00392
		1.00612			1.08236
		1.08606			1.04418
		1.04502			1.05765
		1.06151			1.06266
		1.04943			1.0078
		1.04588			1.02301
		1.0594			1.03919
GSE7670	0.497914	0.923968		0.834847	1.16627
Su	0.772369	0.778744		0.854402	1.33596
	1	1.1407		1.31094	1.15626
	0.763792	0.628303		1.11881	1.45709
	1.29207	0.798679		0.735681	1.22892
	0.777353	1.50777		0.588323	1.11084
	0.775035	0.589128		0.717238	1.15616
	1.33913	0.593069		1.22697	0.974606
	1.56433	1.38723		0.851993	1.6241
	0.607441	0.893718		1.09639	1.06951
	0.380042	1.17976		0.825765	0.966821
	0.684284	1.18115		1.04949	1.03485
	0.222068	0.660524		1.29833	0.795366
	2.09956	1.8265		1.55792	1.1608
	1.31896	1.44703		1.48378	1.42215
	1.48343	6.18394		1.48462	1.33781
	1.94448	2.0204		0.857275	1.78582
	1.20619	3.24444		1.50862	1.72975
	1.74166	2.52167		0.994532	1.49935
	1.7376	1.22972		0.953197	1.35496
	1.51124	1.19112		1.43828	0.969509
	0.159133	3.02898		1.48573	1.97386
	0.230181	0.522601		0.905468	0.867563
	0.781293	0.782452		1	0.922335
	1.23899	0.650093		0.912975	1.03411
	1.00035	1.12575		0.934013	0.859963
	0.612656	1.46616		1.30704	1.51891
count	161	356		161	356
t-test		3.67716e-07			7.49436e-15

## Sheet: Fig3C
TPR/β-tubulin	N	T
1	0.213109	1.05863
2	0.664174	0.514208
3	0.323086	0.693199
4	0.414833	0.965144
5	0.324989	0.890484
6	0.634941	0.377546
7	0.314155	0.565157
8	0.223227	1.23736
average	0.389064	0.787717
SD	0.172932	0.297401
P		0.0388661

## Sheet: Fig4B
	Trial	control	Tsi	Tsi-1	Tsi-2
A549	1	100	77.996	77.2494	89.8501
	2	100	94.1815	84.8674	89.9757
	3	100	89.4469	86.5763	90.271
	4	100	98.7208	87.2372	89.5232
	average	100	90.0863	83.9826	89.905
	SD	0	8.90522	4.59852	0.309675
	P value		0.067591	0.000434697	8.7562e-10
	Trial	control	Tsi	Tsi-1	Tsi-2
H322	1	100	77.2501	75.8637	80.5661
	2	100	84.7531	79.2634	70.6329
	3	100	86.2877	88.6448	89.638
	4	100	84.7531	79.2634	70.6329
	average	100	83.261	80.7588	77.8675
	SD	0	4.07203	5.49616	9.13791
	P value		0.000174808	0.000422934	0.00286879
	Trial	control	Tsi	Tsi-1	Tsi-2
H460	1	100	81.5977	84.4673	86.9985
	2	100	82.2489	91.2916	79.3298
	3	100	81.5412	96.3923	84.4396
	4	100	83.3	83.4872	73.3016
	average	100	82.1719	88.9096	81.0174
	SD	0	0.817724	6.07729	6.05164
	P value		9.73965e-09	0.0107092	0.000762387
	Trial	control	Tsi	Tsi-1	Tsi-2
H1299	1	100	81.3128	72.4608	93.6522
	2	100	82.1556	87.4961	77.8244
	3	100	83.0009	75.9666	84.5724
	4	100	79.2445	81.8714	80.8105
	average	100	81.4285	79.4487	84.2149
	SD	0	1.61084	6.62283	6.8707
	P value		4.36075e-07	0.000807251	0.00371182

## Sheet: Fig4C
A549	control	Tsi-1	Tsi-2
Trial 1	432	336	380
Trial 2	425	377	360
Trial 3	426	376	333
Trial 4	414	392	348
average	424.25	370.25	355.25
SD	7.5	23.9774	19.8557
P value		0.00509924	0.000630307
H322	control	Tsi-1	Tsi-2
Trial 1	330	224	217
Trial 2	343	216	201
Trial 3	354	227	207
Trial 4	335	219	180
average	340.5	221.5	201.25
SD	10.4722	4.93288	15.6285
P value		8.61164e-07	5.97384e-06
H460	control	Tsi-1	Tsi-2
Trial 1	569	504	529
Trial 2	604	470	383
Trial 3	558	461	418
average	577	478.333	443.333
SD	24.0208	22.6789	76.2255
P value		0.0066377	0.0442582
H1299	control	Tsi-1	Tsi-2
Trial 1	438	259	208
Trial 2	370	346	303
Trial 3	327	284	253
average	378.333	296.333	254.667
SD	55.9673	44.7921	47.5219
P value		0.118626	0.0433571

## Sheet: Fig4D
	Fold Difference	Fold Difference	Fold Change
Transcript name	Tsi nuc vs Tsi	ctrl nuc vs ctrl	(Tsi nuc vs Tsi) / (ctrl nuc vs ctrl)
Leu-CAG	1.6018	0.430469	3.72107
Tyr-ATA	0.910175	0.251815	3.61445
Asp-GTC	1.17613	0.415199	2.83269
Leu-CAA	0.246036	0.101467	2.42479
Gly-CCC-1	0.372915	0.162658	2.29263
Thr-CGT	0.83188	0.435893	1.90845
Gly-TCC	0.262299	0.142442	1.84144
Glu-CTC	1.06952	0.593696	1.80146
Tyr-GTA-1	0.59385	0.346808	1.71233
Lys-CTT-1	1.05992	0.637809	1.66181
Met-CAT	1.18585	0.723424	1.63923
Thr-TGT-2	0.372037	0.228049	1.63139
Gly-CCC-2	0.520013	0.328343	1.58375
Gly-GCC	0.668939	0.435585	1.53573
Arg-TCT	0.951011	0.64858	1.4663
Gln-CTG-1	0.648102	0.448761	1.4442
Ile-AAT	1.03901	0.751104	1.38331
Ala-AGC	1.26197	0.916196	1.37741
Pro-CGG	1.00328	0.7354	1.36427
Ser-AGA	1.16526	0.863976	1.34871
Sup-TTA	1.48411	1.10674	1.34098
Leu-AAG	0.887624	0.663547	1.3377
Arg-ACG	1.06573	0.798809	1.33415
Gln-TTG-1	1.26426	0.957906	1.31982
Ala-GGC	1.27687	0.971319	1.31457
Pro-TGG	0.666635	0.510315	1.30632
Tyr-GTA-2	0.931241	0.738708	1.26063
Val-CAC-1	1.0713	0.865927	1.23717
Val-TAC-1	0.748175	0.610138	1.22624
His-GTG	0.316315	0.259667	1.21815
Ser-GCT	0.864639	0.727516	1.18848
Thr-AGT-1	0.982609	0.826815	1.18843
Asn-ATT	1.09542	0.936935	1.16916
Ala-TGC	0.819386	0.709784	1.15442
Leu-TAG	0.809808	0.703707	1.15077
Arg-CCT	0.815721	0.722229	1.12945
Asp-ATC	1.14718	1.02755	1.11642
Ser-ACT	0.337766	0.307206	1.09948
Arg-TCG	1.18376	1.07675	1.09938
Ser-TGA	1.06066	0.981445	1.08072
Lys-CTT-2	1.10865	1.02712	1.07938
Val-TAC-2	0.727305	0.677073	1.07419
Asn-GTT	0.963906	0.898816	1.07242
Ser-CGA	0.880672	0.827688	1.06401
Ile-TAT	0.721	0.685044	1.05249
Trp-CCA	1.23341	1.18812	1.03812
Val-AAC	0.562778	0.558131	1.00833
Glu-TTC	0.896253	0.89256	1.00414
Ala-CGC	0.997927	1.00535	0.992619
Cys-GCA	0.552063	0.559751	0.986266
Gln-CTG-2	1.00209	1.02586	0.976837
Sup-CTA	1.03515	1.08858	0.950914
Thr-AGT-2	1.11807	1.18538	0.943221
Sec-TCA	0.582155	0.644118	0.903802
Pro-AGG	0.685746	0.764461	0.897033
Gln-TTG-2	1.03569	1.16945	0.885617
Pro-GGG	1.15749	1.36329	0.849038
Phe-GAA	1.31262	1.56061	0.841089
Val-CAC-2	0.856796	1.01974	0.840207
Arg-CCG	0.994271	1.26368	0.786806
Thr-TGT-1	1.05524	1.36375	0.773776
Leu-TAA	0.402471	0.525299	0.766175
Ser-GGA	0.572264	0.780098	0.73358
Lys-TTT	0.903873	1.36995	0.659787
Val-CAC-3	0.435153	0.67109	0.648428
Ini-CAT	0.432045	0.868823	0.497277

## Sheet: Fig4E
control	control nuc/tot	U6	tRNA_GLU(CTC)	tRNA_TYR(GTA)	tRNA_HIS(GTG)	tRNA_LEU(CAG)	tRNA_GLY(CCC)	tRNA_GLY(GCC)
	1	1	0.562171	0.29508	0.267661	0.333007	0.158986	0.378364
	2	1	0.406556	0.300472	0.285245	0.289751	0.181076	0.341812
	3	1	0.443116	0.309452	0.29743	0.374855	0.168687	0.326716
	average	1	0.470614	0.301668	0.283445	0.332537	0.169583	0.348964
	SD	0	0.0813704	0.00726059	0.0149657	0.0425539	0.0110722	0.0265568
	norm average		1	1	1	1	1	1
	norm SD		0.172902	0.0240681	0.0527994	0.127967	0.065291	0.0761017
Tsi-1	Tsi-1 nuc/tot	U6	tRNA_GLU(CTC)	tRNA_TYR(GTA)	tRNA_HIS(GTG)	tRNA_LEU(CAG)	tRNA_GLY(CCC)	tRNA_GLY(GCC)
	1	1	0.98557	0.443885	0.418179	0.346649	0.368668	0.420048
	2	1	0.877245	0.533145	0.573475	0.534074	0.522841	0.816869
	3	1	0.551893	0.57156	0.41047	0.508106	0.585037	0.733916
	average	1	0.804903	0.516197	0.467375	0.462943	0.492182	0.656944
	SD	0	0.225708	0.0655029	0.0919668	0.101547	0.111395	0.209309
	P		0.0732968	0.00487096	0.0268036	0.109512	0.0075361	0.0647822
	norm average		1.71032	1.71114	1.64891	1.39215	2.90231	1.88255
	norm SD		0.479603	0.217136	0.32446	0.305371	0.656875	0.599801
Tsi-2	Tsi-2 nuc/tot	U6	tRNA_GLU(CTC)	tRNA_TYR(GTA)	tRNA_HIS(GTG)	tRNA_LEU(CAG)	tRNA_GLY(CCC)	tRNA_GLY(GCC)
	1	1	1.16301	1.00192	1.52034	0.788738	0.699779	1.04006
	2	1	1.03941	1.42573	1.16127	0.846273	0.579206	0.918167
	3	1	0.914105	1.08468	1.19011	0.855823	0.689114	1.06413
	average	1	1.03884	1.17078	1.29057	0.830278	0.656033	1.00745
	SD	0	0.124453	0.224638	0.199501	0.0362901	0.0667474	0.0782557
	P		0.00270164	0.00258534	0.000952942	0.000103345	0.000239127	0.000159737
	norm average		2.20741	3.88101	4.55317	2.49679	3.86851	2.88698
	norm SD		0.264447	0.744653	0.703842	0.109131	0.393597	0.224252

[truncated: 4 more sheets: Fig5A, Fig5C, Fig5D, Fig6C]
