# Supplementary material for: Nucleoporin TPR promotes tRNA nuclear export and protein synthesis in lung cancer cells
Source: PLoS Genet. 2021 Nov 18;17(11):e1009899. doi: 10.1371/journal.pgen.1009899 (PMC8639082; doi:10.1371/journal.pgen.1009899)
Supplement: S2 Data — (XLSX) [file pgen.1009899.s014.xlsx]

## Sheet: S4A_Fig
A549	control	Tsi	Tsi-1	Tsi-2
Trial 1	1	0.779106	0.62247	0.256307
Trial 2	1	0.485249	0.435183	0.469215
Trial 3	1	0.687222	0.744524	0.481318
average	1	0.650525	0.600725	0.40228
SD	0	0.150326	0.155813	0.126561
P value		0.0564995	0.0471975	0.0146177
H322	control	Tsi	Tsi-1	Tsi-2
Trial 1	1	0.45889	0.336854	0.105386
Trial 2	1	0.434457	0.243099	0.174239
average	1	0.446673	0.289976	0.139813
SD	0	0.017277	0.0662952	0.0486863
P value		0.0140534	0.0419705	0.0254652
H460	control	Tsi	Tsi-1	Tsi-2
Trial 1	1	0.147916	0.199574	0.255468
Trial 2	1	0.357628	0.293944	0.187871
average	1	0.252772	0.246759	0.22167
SD	0	0.148289	0.0667295	0.0477981
P value		0.0887554	0.0398274	0.0276273
H1299	control	Tsi	Tsi-1	Tsi-2
Trial 1	1	0.846476	0.661722	0.694731
Trial 2	1	0.754595	0.692066	0.593441
average	1	0.800535	0.676894	0.644086
SD	0	0.0649694	0.0214568	0.0716232
P value		0.144112	0.0298721	0.0899845

## Sheet: S4B_Fig
A549	ctrl					Tsi-1					Tsi-2
trial	G1	S	G2		trial	G1	S	G2		trial	G1	S	G2
1	70.2667	23.81	5.91667		1	60.0367	34.0233	5.94		1	62.9467	30.0267	7.02333
2	71.1467	22.4867	6.36667		2	60.9567	33.3267	5.72		2	66.1233	27.5233	6.35333
3	44.97	44.56	10.1		3	42.85	43.59	13.53		3	46.54	41.46	11.57
average	62.1278	30.2856	7.46111		average	54.6144	36.98	8.39667		average	58.5367	33.0033	8.31556
SD	14.8656	12.3797	2.29639		SD	10.1987	5.73502	4.44696		SD	10.5101	7.42988	2.83827
					P	0.515145	0.461442	0.767398		P	0.751613	0.764134	0.706812
H322	ctrl					Tsi-1					Tsi-2
trial	G1	S	G2		trial	G1	S	G2		trial	G1	S	G2
1	48.9233	48.0533	3.02		1	42.4133	51.49	6.1		1	44.7867	51.73	3.48333
2	61.9667	22.58	15.4533		2	73.2033	15.0533	11.7433		2	74.1	15.4	10.5067
average	55.445	35.3167	9.23667		average	57.8083	33.2717	8.92167		average	59.4433	33.565	6.995
SD	9.22303	18.0124	8.79169		SD	21.7718	25.7646	3.99044		SD	20.7277	25.6892	4.96625
					P	0.905751	0.935948	0.968911		P	0.835131	0.944985	0.790034
H460	ctrl					Tsi-1					Tsi-2
trial	G1	S	G2		trial	G1	S	G2		trial	G1	S	G2
1	70.39	23.7833	5.82		1	74.6633	20.2967	5.04		1	76.5833	19.0367	4.38
2	61.35	34.2967	4.35333		2	64.8433	30.69	4.46667		2	71.2933	23.15	5.56
average	65.87	29.04	5.08667		average	69.7533	25.4933	4.75333		average	73.9383	21.0933	4.97
SD	6.39225	7.43405	1.03709		SD	6.94379	7.3492	0.405408		SD	3.74059	2.90857	0.834386
					P	0.619847	0.678714	0.731475		P	0.291104	0.351588	0.913144
H1299	ctrl					Tsi-1					Tsi-2
trial	G1	S	G2		trial	G1	S	G2		trial	G1	S	G2
1	65.0267	27.52	7.45333		1	65.93	25.9467	8.12333		1	65.0367	24.95	10.0133
2	55.1567	34.61	10.2333		2	58.6633	29.5333	11.8067		2	61.8933	26.5733	11.5333
average	60.0917	31.065	8.84333		average	62.2967	27.74	9.965		average	63.465	25.7617	10.7733
SD	6.97914	5.01339	1.96576		SD	5.13831	2.53616	2.60451		SD	2.22267	1.14787	1.0748
					P	0.756085	0.516007	0.678072		P	0.617058	0.365963	0.376637

## Sheet: S5B_Fig
H322											H1299
control	control nuc/tot	U6	tRNA_GLU(CTC)	tRNA_TYR(GTA)	tRNA_HIS(GTG)	tRNA_LEU(CAG)	tRNA_GLY(CCC)	tRNA_GLY(GCC)			control	control nuc/tot	U6	tRNA_GLU(CTC)	tRNA_TYR(GTA)	tRNA_HIS(GTG)	tRNA_LEU(CAG)	tRNA_GLY(CCC)	tRNA_GLY(GCC)
	1	1	0.958138	1.03577	1.09211	1.04036	0.76744	1.14351				1	1	0.793321	0.841641	0.759907	0.942786	0.900553	0.298491
	2	1	1.04186	0.964228	0.907888	0.959636	1.23256	0.856493				2	1	1.20668	1.15836	1.24009	1.05721	1.09945	1.70151
	average	1	1	1	1	1	1	1				average	1	1	1	1	1	1	1
	SD	0	0.0592024	0.0505892	0.130267	0.0570826	0.328889	0.202949				SD	0	0.292288	0.223954	0.339543	0.0809127	0.14064	0.992084
Tsi	Tsi nuc/tot	U6	tRNA_GLU(CTC)	tRNA_TYR(GTA)	tRNA_HIS(GTG)	tRNA_LEU(CAG)	tRNA_GLY(CCC)	tRNA_GLY(GCC)			Tsi	Tsi nuc/tot	U6	tRNA_GLU(CTC)	tRNA_TYR(GTA)	tRNA_HIS(GTG)	tRNA_LEU(CAG)	tRNA_GLY(CCC)	tRNA_GLY(GCC)
	1	1	6.67009	2.48488	3.25745	2.76689	3.01634	5.21729				1	1	3.18303	2.41223	2.22979	2.24357	3.43153	6.02716
	2	1	4.62257	2.48887	2.29394	2.7047	2.33535	2.94023				2	1	3.34901	2.75615	1.72544	2.649	2.82584	2.54046
	average	1	5.64633	2.48688	2.7757	2.7358	2.67584	4.07876				average	1	3.26602	2.58419	1.97762	2.44629	3.12868	4.28381
	SD	0	1.44782	0.00282104	0.681304	0.0439747	0.481535	1.61013				SD	0	0.117367	0.243189	0.356635	0.286684	0.428287	2.46547
Tsi-1	Tsi-1 nuc/tot	U6	tRNA_GLU(CTC)	tRNA_TYR(GTA)	tRNA_HIS(GTG)	tRNA_LEU(CAG)	tRNA_GLY(CCC)	tRNA_GLY(GCC)			Tsi-1	Tsi-1 nuc/tot	U6	tRNA_GLU(CTC)	tRNA_TYR(GTA)	tRNA_HIS(GTG)	tRNA_LEU(CAG)	tRNA_GLY(CCC)	tRNA_GLY(GCC)
	1	1	8.92376	8.11292	3.08	4.02809	3.40553	7.43864				1	1	1.2083	1.76504	2.55503	1.92747	1.81259	1.52715
	2	1	3.29922	6.19783	3.5187	3.22917	5.29026	6.77864				2	1	1.38522	1.58073	8.81374	1.62945	1.37092	1.08695
	average	1	6.11149	7.15537	3.29935	3.62863	4.3479	7.10864				average	1	1.29676	1.67288	5.68438	1.77846	1.59176	1.30705
	SD	0	3.97715	1.35418	0.31021	0.564923	1.33271	0.46669				SD	0	0.125103	0.130327	4.42557	0.210729	0.312306	0.311264
Tsi-2	Tsi-2 nuc/tot	U6	tRNA_GLU(CTC)	tRNA_TYR(GTA)	tRNA_HIS(GTG)	tRNA_LEU(CAG)	tRNA_GLY(CCC)	tRNA_GLY(GCC)			Tsi-2	Tsi-2 nuc/tot	U6	tRNA_GLU(CTC)	tRNA_TYR(GTA)	tRNA_HIS(GTG)	tRNA_LEU(CAG)	tRNA_GLY(CCC)	tRNA_GLY(GCC)
	2	1	1.25856	2.24209	6.02974	2.38254	1.3153	3.96261				1	1	0.448657	1.98753	6.09806	4.20386	1.09128	4.29305
	4	1	1.27104	3.99192	4.84185	2.1811	1.43497	3.80766				2	1	0.465707	1.45091	4.47359	3.19842	1.71478	1.15674
	average	1	1.2648	3.11701	5.43579	2.28182	1.37514	3.88513				average	1	0.457182	1.71922	5.28583	3.70114	1.40303	2.7249
	SD	0	0.00883056	1.23732	0.839965	0.142438	0.0846185	0.109564				SD	0	0.0120563	0.37945	1.14868	0.71095	0.44088	2.2177

## Sheet: S6A_Fig
ctrl	U6	tRNA_GLU(CTC)	tRNA_TYR(GTA)	tRNA_HIS(GTG)	tRNA_LEU(CAG)	tRNA_GLY(CCC)	tRNA_GLY(GCC)
Trial 1	1	1.02316	0.612818	1.1251	1.1728	0.879109	0.839556
Trial 2	1	0.976841	1.38718	0.874905	0.827198	1.12089	1.16044
average	1	1	1	1	1	1	1
SD	0	0.032752	0.547558	0.176911	0.244378	0.170966	0.226902
Tsi	U6	tRNA_GLU(CTC)	tRNA_TYR(GTA)	tRNA_HIS(GTG)	tRNA_LEU(CAG)	tRNA_GLY(CCC)	tRNA_GLY(GCC)
Trial 1	1	0.731171	1.01733	0.849952	0.95529	0.765648	0.873369
Trial 2	1	0.920384	1.15874	0.912394	0.852085	1.14677	0.87457
Trial 3	1	1.35428	0.788081	1.22101	0.822886	1.22679	1.07447
average	1	1.00195	0.98805	0.994452	0.876753	1.0464	0.940804
SD	0	0.319463	0.187057	0.198673	0.0695636	0.246411	0.115762
Tsi-1	U6	tRNA_GLU(CTC)	tRNA_TYR(GTA)	tRNA_HIS(GTG)	tRNA_LEU(CAG)	tRNA_GLY(CCC)	tRNA_GLY(GCC)
Trial 1	1	1.29819	1.02899	0.914436	1.14428	1.13081	1.17232
Trial 2	1	0.601684	1.0442	1.03335	0.711961	0.811305	0.611329
Trial 3		1.17213	0.997275	0.822886	0.809686	1.17531	1.1274
average	1	1.024	1.02349	0.923556	0.888642	1.03914	0.970348
SD	0	0.371129	0.0239417	0.105526	0.226717	0.198561	0.31173
Tsi-2	U6	tRNA_GLU(CTC)	tRNA_TYR(GTA)	tRNA_HIS(GTG)	tRNA_LEU(CAG)	tRNA_GLY(CCC)	tRNA_GLY(GCC)
Trial 1	1	0.804325	1.54279	0.901323	0.977206	1.73337	0.588674
Trial 2	1	0.947047	1.11192	1.78904	1.39839	0.679108	1.24056
Trial 3	1	1.22761	0.496071	0.674619	0.523975	0.888259	1.64412
average	1	0.992996	1.05026	1.12166	0.966524	1.10025	1.15779
SD	0	0.215353	0.526076	0.588977	0.437306	0.558186	0.532569

## Sheet: S6B_Fig
ctrl	1	2	3			average	SD
pre-tRNA-Arg	1.32456	0.72529	0.950147			1	0.302731
tRNA-Tyr	0.693113	1.00514	1.30174			1	0.304348
pre-tRNA-Leu	1.10457	1.10572	0.789714			1	0.182114
Tsi	1	2	3	4		average	SD
pre-tRNA-Arg	0.649283	0.768645	1.42266			0.946862	0.416351
tRNA-Tyr	0.601682	0.767486	1.13739			0.835521	0.274259
pre-tRNA-Leu	0.785751	1.05079	1.06943			0.968654	0.158672
Tsi-1	1	2	3	4		average	SD
pre-tRNA-Arg	0.933401	0.676981	1.39804	0.792035		0.950115	0.316497
tRNA-Tyr	0.529516	1.53688	0.698698	0.810389		0.893871	0.443951
pre-tRNA-Leu	0.900546	0.847113	1.63484	0.71715		1.02491	0.413845
Tsi-2	1	2	3	4		average	SD
pre-tRNA-Arg	0.764483	0.754646	1.32196	0.795746		0.909209	0.275726
tRNA-Tyr	0.565782	0.655024	1.80425	0.606834		0.907971	0.598628
pre-tRNA-Leu	0.565205	0.646578	0.56821	1.82531		0.901325	0.617139

## Sheet: S7A_Fig
H322-normalized	control						Nsi-1							Nsi-2
	trial 1	trial 2	trial 3	average	SD		trial 1	trial 2	trial 3	average	SD	P		trial 1	trial 2	trial 3	average	SD	P
tRNA-GLU(CTC)	1.04414	0.955863		1	0.0624192		0.960194	1.62149		1.29084	0.467609	0.539427		0.485162	0.613929	1.02901	0.709365	0.284205	0.213932
tRNA-TYR(GTA)	1.14071	0.894537	0.964749	1	0.126818		1.41846	1.53894		1.4787	0.085188	0.0158001		2.41898	2.58177		2.50037	0.115112	0.00217525
tRNA-HIS(GTG)	0.971973	1.05312	0.974904	1	0.046029		2.65732	1.56026		2.10879	0.775737	0.291855		1.3348	1.30896		1.32188	0.0182695	0.00242533
tRNA-LEU(CAG)	1.04928	0.950719		1	0.0696941		1.70314	1.68195		1.69254	0.0149853	0.0370648		1.40444	1.15375		1.27909	0.177267	0.237933
tRNA-GLY(CCC)	1.05085	0.975291	0.973864	1	0.0440394		4.18743	2.85804		3.52274	0.940023	0.163556		1.36204	1.84987		1.60595	0.344946	0.240522
tRNA-GLY(GCC)	1.05245	0.940891	1.00666	1	0.0560755		3.19627	3.24098		3.21863	0.0316103	1.23401e-05		2.28055	1.47485		1.8777	0.569719	0.272189
H460-normalized	control						Nsi-1							Nsi-2
	trial 1	trial 2	trial 3	average	SD		trial 1	trial 2	trial 3	average	SD	P		trial 1	trial 2	trial 3	average	SD	P
tRNA-GLU(CTC)	1.06186	0.938143		1	0.0874791		0.74286	1.33458	0.916817	0.998084	0.304114	0.992566		1.64763	1.06488		1.35625	0.412061	0.43047
tRNA-TYR(GTA)	1.00687	1.0651	0.928032	1	0.0687925		11.1961	7.75953		9.4778	2.43	0.127143		1.8194	2.71125		2.26533	0.630631	0.213334
tRNA-HIS(GTG)	1.21833	0.781672		1	0.308762		12.253	6.56092		9.40697	4.02493	0.206033		8.5695	3.14907		5.85929	3.83282	0.322358
tRNA-LEU(CAG)	0.997324	1.18462	0.818052	1	0.1833		1.73248	1.95117		1.84182	0.154639	0.0166911		1.62649	2.07898		1.85273	0.319959	0.116871
tRNA-GLY(CCC)	1.03885	0.961151		1	0.0549412		1.2791	1.47406		1.37658	0.137862	0.124882		0.988121	1.80168		1.3949	0.575276	0.50856
tRNA-GLY(GCC)	1.0032	0.959111	1.03769	1	0.0393874		2.04446	1.91176		1.97811	0.09383	0.0257856		0.543766	0.395722	0.347667	0.429052	0.10221	0.00508304
H1299-normalized	control						Nsi-1							Nsi-2
	trial 1	trial 2	trial 3	average	SD		trial 1	trial 2	trial 3	average	SD	P		trial 1	trial 2	trial 3	average	SD	P
tRNA-GLU(CTC)	1.12823	1.05726	0.81451	1	0.164512		0.750378	0.824646	0.838725	0.804583	0.047468	0.168301		0.75306	1.15397	1.30164	1.06956	0.283864	0.73637
tRNA-TYR(GTA)	0.956585	1.04342		1	0.0613985		1.96786	2.65898	2.17376	2.26686	0.354844	0.0214181		3.26657	3.57871	4.55778	3.80102	0.673701	0.0177538
tRNA-HIS(GTG)	1.20053	0.799475		1	0.283586		1.86738	2.39296		2.13017	0.371637	0.0833775		1.49914	1.58221	1.27055	1.45063	0.16139	0.225091
tRNA-LEU(CAG)	0.901421	1.09858		1	0.139412		5.8829	5.44819	3.88711	5.07273	1.04953	0.0192707		7.99147	7.29323	8.37966	7.88812	0.550542	0.0010077
tRNA-GLY(CCC)	0.847183	1.06094	1.09188	1	0.133244		1.99004	1.87831		1.93418	0.0790064	0.00224687		2.86363	2.90309	2.72407	2.83026	0.0940586	8.97337e-05
tRNA-GLY(GCC)	0.947148	1.05285		1	0.0747447		2.69025	2.45348		2.57187	0.16742	0.0226014		2.00235	3.29268	3.82281	3.03928	0.936312	0.0623341

## Sheet: S7B_Fig
A549	control	Nsi-1	Nsi-2
Trial 1	555	263	299
Trial 2	531	268	280
Trial 3	519	217	279
Trial 4	572	233	258
average	544.25	245.25	279
SD	23.796	24.3636	16.7531
P value		2.18931e-06	1.75513e-06
H322	control	Nsi-1	Nsi-2
Trial 1	334	59	46
Trial 2	344	48	57
Trial 3	253	45	51
Trial 4	334	62	52
average	316.25	53.5	51.5
SD	42.4294	8.2664	4.50925
P value		1.88371e-05	1.67165e-05
H460	control	Nsi-1	Nsi-2
Trial 1	486	342	342
Trial 2	505	398	378
Trial 3	485	330	373
Trial 4	502	371	363
average	494.5	360.25	364
SD	10.4722	30.4891	15.9374
P value		0.000162603	9.45395e-06
H1299	control	Nsi-1	Nsi-2
Trial 1	256	79	34
Trial 2	309	99	49
Trial 3	303	80	36
Trial 4	279	92	48
average	286.75	87.5	41.75
SD	24.2539	9.67815	7.8475
P value		4.9994e-06	1.28282e-06

## Sheet: S8A_Fig
	208922_s_at
	N-norm	T-norm
GSE31210	0.912949	1.03322
Okayama	0.711937	0.54868
	1.10028	1.11457
	0.935583	1.02374
	1.08738	0.954142
	1.20148	0.921136
	0.957049	0.852523
	1.22628	0.989845
	0.847813	0.901322
	1	1.05008
	0.994133	0.811626
	1.04387	1.0235
	0.964733	0.721742
	1.05761	0.83551
	1.27348	0.706299
GSE10072	1.01779	1.04733
Landi	0.994799	0.91956
	0.989289	0.945888
	0.971959	0.916112
	1.00483	0.962179
	0.957766	0.961239
	0.993061	0.953587
	1.00439	1.00586
	1.03287	1.0151
	1.09148	0.962844
	0.977579	1.00106
	1.03264	0.960213
	0.96806	0.970601
	1.00065	0.994655
	1.02751	0.98718
	0.999349	0.993381
	0.980526	0.931585
	0.982389	0.956351
	0.947013	0.955427
	0.98763	0.985812
	0.972007	0.973657
	0.986473	0.977544
	0.998863	0.971708
	0.996519	0.978643
	0.992926	1.0014
	1.02034	0.924151
	1.02509	1.0205
	1.00675	0.905252
	1.05452	0.973535
	1.02264	0.972537
	1.01698	0.978765
	0.978076	0.914483
	1.00585	0.991359
	1.00504	0.997149
	1.03641	0.998027
	1.01564	0.976322
GSE7670	0.610008	0.743187
Su	1.02156	0.935874
	1.08406	0.627637
	0.857121	1.10831
	0.794842	1.06266
	0.705004	0.617475
	0.657352	0.564511
	0.865435	0.930793
	0.920862	0.612317
	1.19777	0.649038
	0.902309	0.989915
	1.13687	0.665358
	1.01794	0.610855
	1.12209	0.821786
	1.15227	0.801694
	1.22494	0.990762
	1.99946	0.961663
	1	1.05358
	1.29908	1.12748
	1.11501	0.522017
	1.50531	1.38968
	0.993995	1.22879
	1.48668	0.799615
	0.662818	0.761971
	0.857275	0.679754
	0.758045	0.70077
	0.675905	0.581293

## Sheet: S8B_Fig
NXF1/β-tubulin	N	T
1	1.72529	0.413575
2	0.986789	0.605552
3	3.85535	0.905402
4	2.12781	0.686062
5	1.79003	3.61476
6	0.396665	0.320297
7	0.493256	1.00706
8	0.86496	0.601804
9	4.17871	0.963788
10	0.665146	2.28724
average	1.7084	1.14055
SD	1.35041	1.02877
P		0.318786

## Sheet: S9B_Fig
		codon usage rate			tRNA abundance
		in Up genes	in Down genes		ctrl cyt/NC	Tsi cyt/Tsi
Gly GGG		0.00990257	0.0226293		0.873686	0.74304
Gly GGA		0.0223074	0.0145474		0.910974	0.836063
Gly GGC		0.0104882	0.0280172		0.727759	0.581913
Glu GAG		0.0345525	0.049569		0.62894	0.331551
Asp GAT		0.0334345	0.0118534		0.357783	0.283015
Asp GAC		0.0159719	0.0360991		0.740501	0.264918
Val GTG		0.0145877	0.044181		0.40871	0.412995
Val GTA		0.012884	0.00323276		0.588892	0.54173
Val GTT		0.018208	0.00538793		0.651168	0.648263
Ala GCG		0.00196987	0.015625		0.371658	0.376296
Ala GCA		0.0203908	0.00969828		0.556385	0.487884
Ala GCT		0.0233722	0.0140086		0.427378	0.211266
Ala GCC		0.0145344	0.0484914		0.392925	0.201956
Arg AGG		0.0107544	0.012931		0.548607	0.490175
Arg AGA		0.019326	0.00323276		0.594637	0.405618
Ser AGT		0.0212959	0.00700431		0.807996	0.788897
Ser AGC		0.0158122	0.0247845		0.545302	0.459601
Lys AAG		0.0347122	0.0366379		0.593616	0.336318
Asn AAT		0.0245435	0.00592672		0.414416	0.31536
Asn AAC		0.0150136	0.0199353		0.43824	0.397559
Met ATG		0.0175158	0.0253233		0.54786	0.258841
Ile ATA		0.0087313	0.00161638		0.571848	0.549375
Ile ATT		0.0187404	0.0107759		0.53056	0.350617
Thr ACG		0.00212959	0.00269397		0.727567	0.480075
Thr ACA		0.0193792	0.00915948		0.830768	0.734558
Thr ACT		0.0213491	0.00431034		0.405633	0.352633
Trp TGG		0.00740031	0.0102371		0.257425	0.229118
Cys TGC		0.00431241	0.0145474		0.650155	0.65496
Tyr TAT		0.012671	0.00538793		0.842615	0.431141
Tyr TAC		0.00654847	0.0274784		0.649288	0.499328
Leu TTG		0.0153863	0.0075431		0.936583	0.846227
Leu TTA		0.0136826	0.000538793		0.671688	0.748456
Phe TTC		0.00862482	0.0269397		0.0246156	0.179615
Ser TCG		0.00223606	0.00592672		0.482695	0.44958
Ser TCA		0.0235319	0.00377155		0.386597	0.337085
Ser TCT		0.0285897	0.0113147		0.460015	0.271715
Ser TCC		0.0130437	0.0134698		0.512439	0.642335
Arg CGG		0.00638876	0.0237069		0.2102	0.378581
Arg CGA		0.00937018	0.00484914		0.327028	0.260148
Arg CGT		0.00569664	0.00431034		0.500745	0.333919
Gln CAG		0.0347122	0.0474138		0.710452	0.58414
Gln CAA		0.0201778	0.00269397		0.312243	0.315659
His CAC		0.0081989	0.0134698		0.837708	0.802303
Leu CTA		0.00862482	0.00538793		0.560183	0.49387
Leu CTT		0.0174626	0.00592672		0.585283	0.445235
Pro CCG		0.00271522	0.0134698		0.540375	0.372948
Pro CCA		0.0297077	0.00915948		0.681053	0.583353
Pro CCT		0.0281638	0.0123922		0.522212	0.571409
Pro CCC		0.012671	0.0317888		0.147943	0.276572

[truncated: 3 more sheets: S9C_Fig, S10A_Fig, S10B_Fig]
